# Supplementary material for: Natural Deep Eutectic Solvent (NaDES) Extraction, HPLC-DAD Analysis, and Antioxidant Activity of Chilean Ugni molinae Turcz. Fruits
Source: Antioxidants (Basel). 2025 Oct 14;14(10):1234. doi: 10.3390/antiox14101234 (PMC12561733; doi:10.3390/antiox14101234)
Supplement: Supplementary file 1 [file antioxidants-14-01234-s001.zip]

Archive with 1 entries (1 files):
- antioxidants-3885717-supplementary.pdf
